# Supplementary material for: ICSBP-induced PD-L1 enhances osteosarcoma cell growth
Source: Front Oncol. 2022 Sep 23;12:918216. doi: 10.3389/fonc.2022.918216 (PMC9555079; doi:10.3389/fonc.2022.918216)
Supplement: Supplementary file 2 [file DataSheet_2.zip]

Archive with 15 entries (15 files):
- Image 1.TIF
- Image 10.TIF
- Image 11.TIF
- Image 12.TIF
- Image 13.TIF
- Image 14.TIF
- Image 15.TIF
- Image 2.TIF
- Image 3.TIF
- Image 4.TIF
- Image 5.TIF
- Image 6.TIF
- Image 7.TIF
- Image 8.TIF
- Image 9.TIF
